# Supplementary material for: Impaired Hand Grip Strength Correlates with Greater Disability and Symptom Severity in Post-COVID Myalgic Encephalomyelitis/Chronic Fatigue Syndrome
Source: J Clin Med. 2024 Apr 8;13(7):2153. doi: 10.3390/jcm13072153 (PMC11012649; doi:10.3390/jcm13072153)
Supplement: Supplementary file 1 [file jcm-13-02153-s001.zip]

Archive with 1 entries (1 files):
- jcm-2873754-supplementary.pdf
